# Supplementary material for: Metagenomic Investigation of Intestinal Microbiota of Insectivorous Synanthropic Bats: Densoviruses, Antibiotic Resistance Genes, and Functional Profiling of Gut Microbial Communities
Source: Int J Mol Sci. 2025 Jun 20;26(13):5941. doi: 10.3390/ijms26135941 (PMC12250462; doi:10.3390/ijms26135941)
Supplement: Supplementary file 1 [file ijms-26-05941-s001.zip]

Archive with 4 entries (4 files):
- __MACOSX/._Supplementary.docx
- __MACOSX/._Table_S1.xlsx
- Supplementary.pdf
- Table_S1.xlsx
