# Supplementary material for: Metagenomic Investigation of Intestinal Microbiota of Insectivorous Synanthropic Bats: Densoviruses, Antibiotic Resistance Genes, and Functional Profiling of Gut Microbial Communities
Source: Int J Mol Sci. 2025 Jun 20;26(13):5941. doi: 10.3390/ijms26135941 (PMC12250462; doi:10.3390/ijms26135941)
Supplement: Supplementary file 1 [file ijms-26-05941-s001.zip › Table_S1.xlsx]

## Sheet: Sheet1
Viruses	Average Nucleotide Identity (%)										Genome length (nt)	Annotated genes & length (nt)	Genome orientation
Densovirinae_sp._isolate_RBHC_VM_1	100	99.7854	99.7395	99.6151	99.6281	99.7493	99.5967	99.8476	99.2768	99.9281	4783	SP1 (927); SP2 (1811); NSP1 (1628); NSP2 (259)	Reverse
Densovirinae_sp._isolate_RBHC_VM_2	99.7854	100	99.7472	99.8126	99.6209	99.7131	99.6305	99.6837	99.3374	99.7562	4791	SP1 (927); SP2 (1811); NSP1 (1628); NSP2 (259)	Reverse
Densovirinae_sp._isolate_RBHC_VM_3	99.7395	99.7472	100	99.8563	99.602	99.8425	99.8327	99.7918	99.7967	99.7026	4791	NSP2 (259); NSP1 (1628); SP2 (1811); SP1 (927)	Forward
Densovirinae_sp._isolate_RBHC_VM_4	99.6151	99.8126	99.8563	100	99.5342	99.8812	99.7822	99.7697	99.5155	99.5834	4791	SP1 (927); SP2 (1811); NSP1 (1628); NSP2 (259)	Reverse
Densovirinae_sp._isolate_RBHC_VM_5	99.6281	99.6209	99.602	99.5342	100	99.6275	99.59	99.5969	99.2202	99.5945	4924	SP1 (927); SP2 (1811); NSP1 (1628); NSP2 (259)	Reverse
Densovirinae_sp._isolate_RBHC_NN_1	99.7493	99.7131	99.8425	99.8812	99.6275	100	99.7611	99.895	99.5313	99.7122	4989	SP1 (927); SP2 (1811); NSP1 (1628); NSP2 (542)	Reverse
Densovirinae_sp._isolate_RBHC_NN_2	99.5967	99.6305	99.8327	99.7822	99.59	99.7611	100	99.6533	99.9255	99.5659	4802	NSP2 (259); NSP1 (1628); SP2 (1811); SP1 (927)	Forward
Densovirinae_sp._isolate_RBHC_NN_3	99.8476	99.6837	99.7918	99.7697	99.5969	99.895	99.6533	100	99.3941	99.8261	4787	SP1 (927); SP2 (1811); NSP1 (1628); NSP2 (259)	Reverse
Densovirinae_sp._isolate_RBHC_NN_4	99.2768	99.3374	99.7967	99.5155	99.2202	99.5313	99.9255	99.3941	100	99.3441	4993	SP1 (652); SP2 (1811); NSP1 (1628); NSP2 (655)	Reverse
Densovirinae_sp._isolate_RBHC_NN_5	99.9281	99.7562	99.7026	99.5834	99.5945	99.7122	99.5659	99.8261	99.3441	100	5184	SP1 (927); SP2 (1811); NSP1 (1628); NSP2 (259); NSP2 (350)	Reverse
	Densovirinae_sp._isolate_RBHC_VM_1	Densovirinae_sp._isolate_RBHC_VM_2	Densovirinae_sp._isolate_RBHC_VM_3	Densovirinae_sp._isolate_RBHC_VM_4	Densovirinae_sp._isolate_RBHC_VM_5	Densovirinae_sp._isolate_RBHC_NN_1	Densovirinae_sp._isolate_RBHC_NN_2	Densovirinae_sp._isolate_RBHC_NN_3	Densovirinae_sp._isolate_RBHC_NN_4	Densovirinae_sp._isolate_RBHC_NN_5
